# Supplementary material for: Discovery and Characterization of Novel Non-Hydroxamate HDAC11 Inhibitors
Source: Int J Mol Sci. 2025 Jun 20;26(13):5950. doi: 10.3390/ijms26135950 (PMC12249833; doi:10.3390/ijms26135950)
Supplement: Supplementary file 1 [file ijms-26-05950-s001.zip]

Archive with 1 entries (1 files):
- ijms-3642263-supplementary.pdf
